# Supplementary material for: Discovering Themes in Deep Brain Stimulation Research Using Explainable Artificial Intelligence
Source: Biomedicines. 2023 Mar 3;11(3):771. doi: 10.3390/biomedicines11030771 (PMC10045890; doi:10.3390/biomedicines11030771)
Supplement: Supplementary file 1 [file biomedicines-11-00771-s001.zip]

Archive with 1 entries (1 files):
- biomedicines-2219706-supplementary.R
