# Supplementary material for: Discovering Themes in Deep Brain Stimulation Research Using Explainable Artificial Intelligence
Source: Biomedicines. 2023 Mar 3;11(3):771. doi: 10.3390/biomedicines11030771 (PMC10045890; doi:10.3390/biomedicines11030771)
Supplement: Supplementary file 1 [file biomedicines-11-00771-s001.zip › biomedicines-2219706-supplementary.R]

# load libraries

require(topicmodels)
require(tm)
require(tidytext)
require(tidyverse)
require(tidylda)

# if (!require("pacman")) install.packages("pacman") 
# pacman::p_load_gh("trinker/textreadr")

library(ldatuning)
library(textreadr)
library(readtext)
library(scales)
library(udpipe)

# create list of all articles and convert them to text

data_files <- list.files(path = "/Users/benallen/Downloads/gdocs/", full.names = T, recursive = T, pattern = "*docx")

extracted_texts = readtext(data_files, docvarsfrom = "filepaths", dvsep = "/")

num_files = nrow(extracted_texts)

#start preprocessing

#create corpus from vector
# changed from Corpus to VCorpus to allow for a custom tokenizer
docs <- VCorpus(DataframeSource(extracted_texts)) 

#Transform to lower case
docs <-tm_map(docs,content_transformer(tolower))

#remove potentially problematic symbols
toSpace <- content_transformer(function(x, pattern) { return (gsub(pattern, " ", x))})
docs <- tm_map(docs, toSpace, "’")
docs <- tm_map(docs, toSpace, "–")
docs <- tm_map(docs, toSpace, "’")
docs <- tm_map(docs, toSpace, "‘")
docs <- tm_map(docs, toSpace, "•")
docs <- tm_map(docs, toSpace, "“")
docs <- tm_map(docs, toSpace, "”")
docs <- tm_map(docs, toSpace, "→")
docs <- tm_map(docs, toSpace, "γ")
docs <- tm_map(docs, toSpace, "°")
docs <- tm_map(docs, toSpace, "⊕")
docs <- tm_map(docs, toSpace, "σ")
docs <- tm_map(docs, toSpace, "≤")
docs <- tm_map(docs, toSpace, "≥")
docs <- tm_map(docs, toSpace, "±")
docs <- tm_map(docs, toSpace, "−")
docs <- tm_map(docs, toSpace, "∈")
docs <- tm_map(docs, toSpace, "©")
docs <- tm_map(docs, toSpace, "·")

#remove punctuation
docs <- tm_map(docs, removePunctuation)
#Strip digits
docs <- tm_map(docs, removeNumbers)
#remove stopwords
docs <- tm_map(docs, removeWords, stopwords("english"))
#remove whitespace
docs <- tm_map(docs, stripWhitespace)

#Good practice to check every now and then
writeLines(as.character(docs[[length(docs)]]))

#Stem document
# A stemming algorithm reduces the words "fishing", "fished", and "fisher" to the root word, "fish"
# is this redundant with control_list_ngram, stemming = T

docs <- tm_map(docs,stemDocument)

#fix up 1) differences between us and aussie english 2) general errors
# also unneccesary from spell check, but may be ok.

docs <- tm_map(docs, content_transformer(gsub),
               pattern = "organiz", replacement = "organ")
docs <- tm_map(docs, content_transformer(gsub),
               pattern = "organis", replacement = "organ")
docs <- tm_map(docs, content_transformer(gsub),
               pattern = "andgovern", replacement = "govern")
docs <- tm_map(docs, content_transformer(gsub),
               pattern = "inenterpris", replacement = "enterpris")
docs <- tm_map(docs, content_transformer(gsub),
               pattern = "team-", replacement = "team")

# only trigrams because search terms were all trigrams

NLP_tokenizer <- function(x) {
  unlist(lapply(ngrams(words(x), 3), paste, collapse = "_"), use.names = FALSE)
}

control_list_ngram = list(tokenize = NLP_tokenizer,
                          removePunctuation = FALSE,
                          removeNumbers = FALSE, 
                          stopwords = stopwords("english"), 
                          tolower = T, 
                          stemming = T, 
                          weighting = function(x)
                            weightTf(x)
)

# create document term matrix
dtm_ngram = DocumentTermMatrix(docs, control_list_ngram)
dim(dtm_ngram)

# check dtm for blank rows

raw.sum=apply(dtm_ngram,1,FUN=sum) #sum by raw each raw of the table
length(raw.sum[raw.sum == 0])

rownames(as.data.frame(raw.sum[raw.sum == 0]))


dtm.new.df = as.data.frame(as.matrix(dtm_ngram))

# remove papers without search terms in the body

search_terms = ((dtm.new.df$interpret_artifici + dtm.new.df$interpret_machin_learn + dtm.new.df$explain_artifici_intellig) * dtm.new.df$deep_brain_stimul) > 0

revised_data_files = data_files[search_terms]

## table of final papers

write.table(
  as.data.frame(revised_data_files), 
  file = "/Users/benallen/Downloads/final_12_journal_articles.txt", 
  sep = ",", 
  quote = FALSE, 
  row.names = TRUE)

# write each paragraph of each paper as separate txt file

for (i in 1:length(revised_data_files)){
  paper = read_document(file = revised_data_files[i])
  for (j in 1:length(paper)){
    write.table(
      paper[j], 
      file = paste("paper_", i, "_", j, ".txt", sep=""), 
      row.names = FALSE, col.names = FALSE
    )
  }
}

# create list of all text files of paragraphs

data_files <- list.files(path = "/Users/benallen/Downloads/drive-download-20230105T163826Z-001/", full.names = T, recursive = T, pattern = "*txt")

extracted_texts = readtext(data_files, docvarsfrom = "filepaths", dvsep = "/")

# extract all text data and
# shuffle text files for even splitting during cross-validation

extracted_texts = extracted_texts[sample(x = 1:nrow(extracted_texts), size = nrow(extracted_texts), replace = FALSE),]

num_files = nrow(extracted_texts)

#start preprocessing

#create corpus from vector
# changed from Corpus to VCorpus to allow for a custom tokenizer
docs <- VCorpus(DataframeSource(extracted_texts)) 

#Transform to lower case
docs <-tm_map(docs,content_transformer(tolower))

#remove potentially problematic symbols
toSpace <- content_transformer(function(x, pattern) { return (gsub(pattern, " ", x))})
docs <- tm_map(docs, toSpace, "’")
docs <- tm_map(docs, toSpace, "–")
docs <- tm_map(docs, toSpace, "’")
docs <- tm_map(docs, toSpace, "‘")
docs <- tm_map(docs, toSpace, "•")
docs <- tm_map(docs, toSpace, "“")
docs <- tm_map(docs, toSpace, "”")
docs <- tm_map(docs, toSpace, "→")
docs <- tm_map(docs, toSpace, "γ")
docs <- tm_map(docs, toSpace, "°")
docs <- tm_map(docs, toSpace, "⊕")
docs <- tm_map(docs, toSpace, "σ")
docs <- tm_map(docs, toSpace, "≤")
docs <- tm_map(docs, toSpace, "≥")
docs <- tm_map(docs, toSpace, "±")
docs <- tm_map(docs, toSpace, "−")
docs <- tm_map(docs, toSpace, "∈")
docs <- tm_map(docs, toSpace, "©")
docs <- tm_map(docs, toSpace, "·")

#remove punctuation
docs <- tm_map(docs, removePunctuation)
#Strip digits
docs <- tm_map(docs, removeNumbers)
#remove stopwords
docs <- tm_map(docs, removeWords, stopwords("english"))
#remove whitespace
docs <- tm_map(docs, stripWhitespace)

#Good practice to check every now and then
writeLines(as.character(docs[[length(docs)]]))

#Stem document
# A stemming algorithm reduces the words "fishing", "fished", and "fisher" to the root word, "fish"
# is this redundant with control_list_ngram, stemming = T

docs <- tm_map(docs,stemDocument)

#fix up 1) differences between us and aussie english 2) general errors
# also unneccesary from spell check, but may be ok.

docs <- tm_map(docs, content_transformer(gsub),
               pattern = "organiz", replacement = "organ")
docs <- tm_map(docs, content_transformer(gsub),
               pattern = "organis", replacement = "organ")
docs <- tm_map(docs, content_transformer(gsub),
               pattern = "andgovern", replacement = "govern")
docs <- tm_map(docs, content_transformer(gsub),
               pattern = "inenterpris", replacement = "enterpris")
docs <- tm_map(docs, content_transformer(gsub),
               pattern = "team-", replacement = "team")

# only bigrams for final model

NLP_tokenizer <- function(x) {
  unlist(lapply(ngrams(words(x), 2), paste, collapse = "_"), use.names = FALSE)
}

control_list_ngram = list(tokenize = NLP_tokenizer,
                          removePunctuation = FALSE,
                          removeNumbers = FALSE, 
                          stopwords = stopwords("english"), 
                          tolower = T, 
                          stemming = T, 
                          weighting = function(x)
                            weightTf(x)
)

# create document term matrix
dtm_ngram = DocumentTermMatrix(docs, control_list_ngram)
dim(dtm_ngram)

# check dtm for blank rows

raw.sum=apply(dtm_ngram,1,FUN=sum) #sum by raw each raw of the table
length(raw.sum[raw.sum == 0])

rownames(as.data.frame(raw.sum[raw.sum == 0]))

# -------------------

# remove 0 rows from dtm

rowTotals <- apply(dtm_ngram , 1, sum) #Find the sum of words in each Document
dtm.new   <- dtm_ngram[rowTotals> 0, ]           #remove all docs without words

# ------

## now that the dtm is finished and cleaned
## split it up and do coherence on datq subsets

# break into 10 folds

folds = 10
num_files = nrow( dtm.new )
size=round( nrow(dtm.new )/ folds )
starts = seq( 1, num_files, by=size )

i = starts[1]

size=round( nrow(dtm.new )/ folds ) + 1
set.seed(23322)
rand_rows = data.frame(
  row = sample( x = dtm.new$nrow, size = dtm.new$nrow, replace = FALSE),
  fold = rep( 1:folds, ceiling(num_files / folds) )[1:num_files])

# Look at coherence averaged across all folds

coherence_results = data.frame(matrix(nrow = 0, ncol = 0))

folds = 1:10

for (i in 1:length(folds)){
  
  fold = rand_rows$row[rand_rows$fold == i]
  dtm.train = dtm.new[-fold,]
  
  temp_coherence = ldatuning::FindTopicsNumber(
    dtm = dtm.train, topics = 2:20, 
    metrics = c("Griffiths2004", "CaoJuan2009", "Arun2010", "Deveaud2014"),
    method = "Gibbs",
    control = list(seed = 23322))
  
  coherence_results = bind_rows(coherence_results, temp_coherence)
  
}

# rescale metrics to same scale and direction

coherence_results_z = coherence_results

coherence_results_z$Griffiths2004 = 1 + ((rescale(coherence_results_z$Griffiths2004)) * - 1)

coherence_results_z$CaoJuan2009 = rescale(coherence_results_z$CaoJuan2009)

coherence_results_z$Arun2010 = rescale(coherence_results_z$Arun2010)

coherence_results_z$Deveaud2014 = rescale(coherence_results_z$Deveaud2014)


avg_coherence_measures = data.frame(
  Griffiths2004 = aggregate(x = coherence_results_z$Griffiths2004, list(coherence_results_z$topics), FUN=median),
  CaoJuan2009 = aggregate(x = coherence_results_z$CaoJuan2009, list(coherence_results_z$topics), FUN=median),
  Arun2010 = aggregate(x = coherence_results_z$Arun2010, list(coherence_results_z$topics), FUN=median),
  Deveaud2014 = aggregate(x = coherence_results_z$Deveaud2014, list(coherence_results_z$topics), FUN=median)
)

avg_coherence_measures = select(avg_coherence_measures, -c(Arun2010.Group.1, CaoJuan2009.Group.1, Deveaud2014.Group.1))

colnames(avg_coherence_measures)[1] = 'topics'

FindTopicsNumber_plot(avg_coherence_measures)

## need to find intersection of line pairs

avg_coherence_measures_long = avg_coherence_measures %>% pivot_longer(
  cols=c( 'Griffiths2004.x', 'CaoJuan2009.x', 'Arun2010.x', 'Deveaud2014.x'), 
  names_to='metric',
  values_to='coherence')

ggplot(data = avg_coherence_measures_long, aes(x = topics, y = coherence, fill = metric) ) + geom_line(aes(color = metric)) + scale_x_continuous(n.breaks=19)

# find interseciton of all lines
# add 1 to each to account for topics starting at 2

# maximize Griffiths2004 and minimize CaoJuan2009
gc = min(which(avg_coherence_measures$Griffiths2004.x < avg_coherence_measures$CaoJuan2009.x)) + 1
# minimize Arun2010 and minimize CaoJuan2009
ac = min(which(avg_coherence_measures$Arun2010.x < avg_coherence_measures$CaoJuan2009.x)) + 1
# minimize Arun2010 and minimize Deveaud2014
dc = min(which(avg_coherence_measures$Deveaud2014.x < avg_coherence_measures$CaoJuan2009.x)) + 1

optimal_coherence = round((gc + ac + dc) / 3)

# perplexity cross-validation

burnin = 100
iter = 1000
keep = 50

results = data.frame(matrix(0, nrow = 0, ncol = 3))
colnames(results) <- c("fold", "k", "perplexity")
folds=1:10
topics=2:20
runs = expand.grid(folds = folds, topics = topics)

# Start the clock!
ptm <- proc.time()

for (i in 1:nrow(runs)){
  
  fold = rand_rows$row[rand_rows$fold == runs[i,1]]
  dtm.train = dtm.new[fold,]
  dtm.test = dtm.new[-fold,]
  
  fit = LDA(
    dtm.train, k = runs[i,2], method = "Gibbs", 
    control = list(
      burnin = burnin, iter = iter, keep = keep, seed = 23322))
  
  results[i,] <- c(
    runs[i,1], runs[i,2], perplexity(fit, newdata = dtm.test))
  
}

# Stop the clock
proc.time() - ptm

results_agg = aggregate(results$perplexity, list(results$k), FUN=median)

# rescale perplexity to 0 to 1

results_agg$x = rescale(results_agg$x)
colnames(results_agg)[2] = 'perplexity'
colnames(results_agg)[1] = 'topics'

# number of topics with lowest perplexity
# rescale perplexity to have .01 cuttoff

optimal = results_agg$topics[min(which(abs(diff(results_agg$perplexity)) < .01))]

# ten-fold validation showed 12 topics were modeled with least perplexity
# perplexity plot from 10-fold cross-validation 

ggplot(results_agg, aes(x = topics, y = perplexity)) + geom_point() + geom_smooth() + geom_vline(xintercept = optimal_coherence, color = 'red') + geom_vline(xintercept = optimal, color = 'blue')

# run final topic model with k = 8

# number of topics

K <- 8

options(scipen = 999)

topicModel = LDA(x = dtm.new, k = K, method="Gibbs", control=list(
  iter = 500, verbose = 25, seed = 23322))

# have a look a some of the results (posterior distributions)
tmResult <- topicmodels::posterior(topicModel)
# format of the resulting object
attributes(tmResult)

# topics are probability distributions over the entire vocabulary
beta <- tmResult$terms
dim(beta)                # K distributions over nTerms(DTM) terms

nDocs(dtm.new)               

dtm.new$nrow # size of collection

# for every document we have a probability distribution of its contained topics

theta <- tmResult$topics
dim(theta)               # nDocs(DTM) distributions over K topics

rowSums(theta)[1:10]     # rows in theta sum to 1

terms(topicModel, 10)

# exampleTermData <- terms(topicModel, 10)

dtm.new.trial = dtm_ngram

str(dtm.new.trial)

## check out docs that have bad bigrams

# make dtm accessible as a df
dtm.new.df = as.data.frame(as.matrix(dtm.new))

# which paragraphs have terms

dtm.new$dimnames$Docs[dtm.new.df$updr_iii == 1]
dtm.new$dimnames$Docs[dtm.new.df$studi_us == 1]
dtm.new$dimnames$Docs[dtm.new.df$sourcerightclick_figur == 1]
dtm.new$dimnames$Docs[dtm.new.df$model_ == 1]
dtm.new$dimnames$Docs[dtm.new.df$desikan_killiani == 1]

## rerun model without bad bigrams from first pass

# remove bad bigrams from text
exampleTermData <- terms(topicModel, 10)

custom_stopwords = c(
  'may_also', 
  'studi_us', 
  'sourcerightclick_figur', 
  'model_',
  'et_al',
  'use_data',
  'sampl_siz',
  'studi_focus',
  'al_b',
  'can_provid',
  'updr_iii',
  's_disea',
  'gof_valu',
  'can_us',
  'patient_',
  'paper_entitl',
  'use_machin')

dtm.new.clean = dtm_remove_terms(
  dtm = dtm.new, terms = custom_stopwords, remove_emptydocs = FALSE)

dim(dtm.new.clean)

# check dtm for blank rows

raw.sum=apply(dtm.new.clean,1,FUN=sum) #sum by raw each raw of the table
length(raw.sum[raw.sum == 0])

rownames(as.data.frame(raw.sum[raw.sum == 0]))

# remove 0 rows from dtm

rowTotals <- apply(dtm.new.clean , 1, sum) #Find the sum of words in each Document
dtm.new.clean   <- dtm.new.clean[rowTotals> 0, ]           #remove all docs without words

dtm.new.clean.df = as.data.frame(as.matrix(dtm.new.clean))

dtm.new.clean.df$dimnames$Docs[dtm.new.clean.df$reservoir_comput == 1]

exampleTermData <- terms(topicModel, 10)

## now that the dtm is finished and cleaned
## split it up and do cross-validation

# break into 10 folds

folds = 10
num_files = nrow( dtm.new )
size=round( nrow(dtm.new )/ folds )
starts = seq( 1, num_files, by=size )

i = starts[1]

size=round( nrow(dtm.new )/ folds ) + 1
set.seed(23322)
rand_rows = data.frame(
  row = sample( x = dtm.new$nrow, size = dtm.new$nrow, replace = FALSE),
  fold = rep( 1:folds, ceiling(num_files / folds) )[1:num_files])

# Look at coherence at 4 and 5 to pick the better of the two

coherence_results = data.frame(matrix(nrow = 0, ncol = 0))

folds = 1:10

for (i in 1:length(folds)){
  
  fold = rand_rows$row[rand_rows$fold == runs[i,1]]
  dtm.train = dtm.new[-fold,]
  
  temp_coherence = ldatuning::FindTopicsNumber(
    dtm = dtm.train, topics = 2:20, 
    metrics = c("Griffiths2004", "CaoJuan2009", "Arun2010", "Deveaud2014"),
    method = "Gibbs",
    control = list(seed = 23322))
  
  coherence_results = bind_rows(coherence_results, temp_coherence)
  
}

# rescale metrics to same scale and direction

coherence_results_z = coherence_results

coherence_results_z$Griffiths2004 = 1 + ((rescale(coherence_results_z$Griffiths2004)) * - 1)

coherence_results_z$CaoJuan2009 = rescale(coherence_results_z$CaoJuan2009)

coherence_results_z$Arun2010 = rescale(coherence_results_z$Arun2010)

coherence_results_z$Deveaud2014 = rescale(coherence_results_z$Deveaud2014)

avg_coherence_measures = data.frame(
  Griffiths2004 = aggregate(x = coherence_results_z$Griffiths2004, list(coherence_results_z$topics), FUN=median),
  CaoJuan2009 = aggregate(x = coherence_results_z$CaoJuan2009, list(coherence_results_z$topics), FUN=median),
  Arun2010 = aggregate(x = coherence_results_z$Arun2010, list(coherence_results_z$topics), FUN=median),
  Deveaud2014 = aggregate(x = coherence_results_z$Deveaud2014, list(coherence_results_z$topics), FUN=median)
)

avg_coherence_measures = select(avg_coherence_measures, -c(Arun2010.Group.1, CaoJuan2009.Group.1, Deveaud2014.Group.1))

colnames(avg_coherence_measures)[1] = 'topics'

FindTopicsNumber_plot(avg_coherence_measures)

## need to find intersection of line pairs

avg_coherence_measures_long = avg_coherence_measures %>% pivot_longer(
  cols=c( 'Griffiths2004.x', 'CaoJuan2009.x', 'Arun2010.x', 'Deveaud2014.x'), 
  names_to='metric',
  values_to='coherence')

ggplot(data = avg_coherence_measures_long, aes(x = topics, y = coherence, fill = metric) ) + geom_line(aes(color = metric)) + scale_x_continuous(n.breaks=19)

# find interseciton of all lines
# add 1 to each to account for topics starting at 2

# maximize Griffiths2004 and minimize CaoJuan2009
gc = min(which(avg_coherence_measures$Griffiths2004.x < avg_coherence_measures$CaoJuan2009.x)) + 1
# minimize Arun2010 and minimize CaoJuan2009
ac = min(which(avg_coherence_measures$Arun2010.x < avg_coherence_measures$CaoJuan2009.x)) + 1
# minimize Arun2010 and minimize Deveaud2014
dc = min(which(avg_coherence_measures$Deveaud2014.x < avg_coherence_measures$CaoJuan2009.x)) + 1

optimal_coherence = round((gc + ac + dc) / 3)

# perplexity cross-validation

burnin = 100
iter = 1000
keep = 50

results = data.frame(matrix(0, nrow = 0, ncol = 3))
colnames(results) <- c("fold", "k", "perplexity")
folds=1:10
topics=2:20
runs = expand.grid(folds = folds, topics = topics)

# Start the clock!
ptm <- proc.time()

for (i in 1:nrow(runs)){
  
  fold = rand_rows$row[rand_rows$fold == runs[i,1]]
  dtm.train = dtm.new[fold,]
  dtm.test = dtm.new[-fold,]
  
  fit = LDA(
    dtm.train, k = runs[i,2], method = "Gibbs", 
    control = list(
      burnin = burnin, iter = iter, keep = keep, seed = 23322))
  
  results[i,] <- c(
    runs[i,1], runs[i,2], perplexity(fit, newdata = dtm.test))
  
}

# Stop the clock
proc.time() - ptm

results_agg = aggregate(results$perplexity, list(results$k), FUN=median)

# rescale perplexity to 0 to 1

results_agg$x = rescale(results_agg$x)
colnames(results_agg)[2] = 'perplexity'
colnames(results_agg)[1] = 'topics'

optimal = results_agg$topics[min(which(abs(diff(results_agg$perplexity)) < .01))]

ggplot(results_agg, aes(x = topics, y = perplexity)) + 
  geom_point() + geom_smooth() + geom_vline(xintercept = optimal)

ggplot(results_agg, aes(x = topics, y = perplexity)) + geom_point() + geom_smooth() + geom_vline(xintercept = optimal_coherence, color = 'red') + geom_vline(xintercept = optimal, color = 'blue')

# ---

# rerunning topic modeling
# remove new stop words
# repeat preprocessing

# create list of all text files of paragraphs
  
data_files <- list.files(path = "/Users/benallen/Downloads/drive-download-20230105T163826Z-001/", full.names = T, recursive = T, pattern = "*txt")

extracted_texts = readtext(data_files, docvarsfrom = "filepaths", dvsep = "/")

# extract all text data and
# shuffle text files for even splitting during cross-validation

extracted_texts = extracted_texts[sample(x = 1:nrow(extracted_texts), size = nrow(extracted_texts), replace = FALSE),]

num_files = nrow(extracted_texts)

#create corpus from vector
# changed from Corpus to VCorpus to allow for a custom tokenizer
docs <- VCorpus(DataframeSource(extracted_texts)) 

#Transform to lower case
docs <-tm_map(docs,content_transformer(tolower))

#remove potentially problematic symbols
toSpace <- content_transformer(function(x, pattern) { return (gsub(pattern, " ", x))})
docs <- tm_map(docs, removeWords, "’")
docs <- tm_map(docs, toSpace, "’")
docs <- tm_map(docs, toSpace, "–")
docs <- tm_map(docs, toSpace, "’")
docs <- tm_map(docs, toSpace, "‘")
docs <- tm_map(docs, toSpace, "•")
docs <- tm_map(docs, toSpace, "“")
docs <- tm_map(docs, toSpace, "”")
docs <- tm_map(docs, toSpace, "→")
docs <- tm_map(docs, toSpace, "γ")
docs <- tm_map(docs, toSpace, "°")
docs <- tm_map(docs, toSpace, "⊕")
docs <- tm_map(docs, toSpace, "σ")
docs <- tm_map(docs, toSpace, "≤")
docs <- tm_map(docs, toSpace, "≥")
docs <- tm_map(docs, toSpace, "±")
docs <- tm_map(docs, toSpace, "−")
docs <- tm_map(docs, toSpace, "∈")
docs <- tm_map(docs, toSpace, "©")
docs <- tm_map(docs, toSpace, "·")

#remove punctuation
docs <- tm_map(docs, removePunctuation)
#Strip digits
docs <- tm_map(docs, removeNumbers)
#remove stopwords
docs <- tm_map(docs, removeWords, stopwords("english"))
#remove whitespace
docs <- tm_map(docs, stripWhitespace)

#Good practice to check every now and then
writeLines(as.character(docs[[length(docs)]]))

#Stem document
# A stemming algorithm reduces the words "fishing", "fished", and "fisher" to the root word, "fish"
# is this redundant with control_list_ngram, stemming = T

docs <- tm_map(docs,stemDocument)

docs <- tm_map(docs, content_transformer(gsub),
               pattern = "organiz", replacement = "organ")
docs <- tm_map(docs, content_transformer(gsub),
               pattern = "organis", replacement = "organ")
docs <- tm_map(docs, content_transformer(gsub),
               pattern = "andgovern", replacement = "govern")
docs <- tm_map(docs, content_transformer(gsub),
               pattern = "inenterpris", replacement = "enterpris")
docs <- tm_map(docs, content_transformer(gsub),
               pattern = "team-", replacement = "team")

# only bigrams for final model

NLP_tokenizer <- function(x) {
  unlist(lapply(ngrams(words(x), 2), paste, collapse = "_"), use.names = FALSE)
}

control_list_ngram = list(tokenize = NLP_tokenizer,
                          removePunctuation = FALSE,
                          removeNumbers = FALSE, 
                          stopwords = stopwords("english"), 
                          tolower = T, 
                          stemming = T, 
                          weighting = function(x)
                            weightTf(x)
)

# create document term matrix
dtm_ngram2 = DocumentTermMatrix(docs, control_list_ngram)
dim(dtm_ngram2)

# remove bad stop_bigrams from first round

bad_bigrams = c("fig_b", "can_us", 
                "et_al", 
                "paper_entitl", 
                "use_data",
                "input_data",
                "studi_us",
                "n_n",
                "n_rem",
                "data_may",
                "s_disea",
                "data_set",
                "model_")

dtm_ngram2 = dtm_remove_terms(dtm = dtm_ngram2, terms = bad_bigrams, remove_emptydocs = FALSE)

# check dtm for blank rows

raw.sum=apply(dtm_ngram2,1,FUN=sum) #sum by raw each raw of the table
length(raw.sum[raw.sum == 0])

rownames(as.data.frame(raw.sum[raw.sum == 0]))

# -------------------

# remove 0 rows from dtm

rowTotals <- apply(dtm_ngram2 , 1, sum) #Find the sum of words in each Document
dtm.new   <- dtm_ngram2[rowTotals> 0, ]           #remove all docs without words

# ------

## now that the dtm is finished and cleaned
## split it up and do coherence on datq subsets

# break into 10 folds

folds = 10
num_files = nrow( dtm.new )
size=round( nrow(dtm.new )/ folds )
starts = seq( 1, num_files, by=size )

i = starts[1]

size=round( nrow(dtm.new )/ folds ) + 1
set.seed(23322)
rand_rows = data.frame(
  row = sample( x = dtm.new$nrow, size = dtm.new$nrow, replace = FALSE),
  fold = rep( 1:folds, ceiling(num_files / folds) )[1:num_files])

# Look at coherence averaged across all folds

coherence_results = data.frame(matrix(nrow = 0, ncol = 0))

folds = 1:10

for (i in 1:length(folds)){
  
  fold = rand_rows$row[rand_rows$fold == i]
  dtm.train = dtm.new[-fold,]
  
  temp_coherence = ldatuning::FindTopicsNumber(
    dtm = dtm.train, topics = 2:20, 
    metrics = c("Griffiths2004", "CaoJuan2009", "Arun2010", "Deveaud2014"),
    method = "Gibbs",
    control = list(seed = 23322))
  
  coherence_results = bind_rows(coherence_results, temp_coherence)
  
}

# rescale metrics to same scale and direction

coherence_results_z = coherence_results

coherence_results_z$Griffiths2004 = 1 + ((rescale(coherence_results_z$Griffiths2004)) * - 1)

coherence_results_z$CaoJuan2009 = rescale(coherence_results_z$CaoJuan2009)

coherence_results_z$Arun2010 = rescale(coherence_results_z$Arun2010)

coherence_results_z$Deveaud2014 = rescale(coherence_results_z$Deveaud2014)

avg_coherence_measures = data.frame(
  Griffiths2004 = aggregate(x = coherence_results_z$Griffiths2004, list(coherence_results_z$topics), FUN=median),
  CaoJuan2009 = aggregate(x = coherence_results_z$CaoJuan2009, list(coherence_results_z$topics), FUN=median),
  Arun2010 = aggregate(x = coherence_results_z$Arun2010, list(coherence_results_z$topics), FUN=median),
  Deveaud2014 = aggregate(x = coherence_results_z$Deveaud2014, list(coherence_results_z$topics), FUN=median)
)

avg_coherence_measures = select(avg_coherence_measures, -c(Arun2010.Group.1, CaoJuan2009.Group.1, Deveaud2014.Group.1))

colnames(avg_coherence_measures)[1] = 'topics'

FindTopicsNumber_plot(avg_coherence_measures)

## need to find intersection of line pairs

avg_coherence_measures_long = avg_coherence_measures %>% pivot_longer(
  cols=c( 'Griffiths2004.x', 'CaoJuan2009.x', 'Arun2010.x', 'Deveaud2014.x'), 
  names_to='metric',
  values_to='coherence')

ggplot(data = avg_coherence_measures_long, aes(x = topics, y = coherence, fill = metric) ) + geom_line(aes(color = metric)) + scale_x_continuous(n.breaks=19)

# find interseciton of all lines
# add 1 to each to account for topics starting at 2

# maximize Griffiths2004 and minimize CaoJuan2009
gc = min(which(avg_coherence_measures$Griffiths2004.x < avg_coherence_measures$CaoJuan2009.x)) + 1
# minimize Arun2010 and minimize CaoJuan2009
ac = min(which(avg_coherence_measures$Arun2010.x < avg_coherence_measures$CaoJuan2009.x)) + 1
# minimize Arun2010 and minimize Deveaud2014
dc = min(which(avg_coherence_measures$Deveaud2014.x < avg_coherence_measures$CaoJuan2009.x)) + 1

optimal_coherence = round((gc + ac + dc) / 3)

burnin = 100
iter = 1000
keep = 50

results = data.frame(matrix(0, nrow = 0, ncol = 3))
colnames(results) <- c("fold", "k", "perplexity")
folds=1:10
topics=2:20
runs = expand.grid(folds = folds, topics = topics)

# Start the clock!
ptm <- proc.time()

for (i in 1:nrow(runs)){
  
  fold = rand_rows$row[rand_rows$fold == runs[i,1]]
  dtm.train = dtm.new[fold,]
  dtm.test = dtm.new[-fold,]
  
  fit = LDA(
    dtm.train, k = runs[i,2], method = "Gibbs", 
    control = list(
      burnin = burnin, iter = iter, keep = keep, seed = 23322))
  
  results[i,] <- c(
    runs[i,1], runs[i,2], perplexity(fit, newdata = dtm.test))
  
}

# Stop the clock
proc.time() - ptm

results_agg = aggregate(results$perplexity, list(results$k), FUN=median)

# rescale perplexity to 0 to 1

results_agg$x = rescale(results_agg$x)
colnames(results_agg)[2] = 'perplexity'
colnames(results_agg)[1] = 'topics'

optimal = results_agg$topics[min(which(abs(diff(results_agg$perplexity)) < .01))]

ggplot(results_agg, aes(x = topics, y = perplexity)) + geom_point() + geom_smooth() + geom_vline(xintercept = optimal_coherence, color = 'red') + geom_vline(xintercept = optimal, color = 'blue')

# rerun final topic model

# number of topics

K <- 9

options(scipen = 999)

topicModel = LDA(x = dtm.new, k = K, method="Gibbs", control=list(
  iter = 500, verbose = 25, seed = 23322))

# have a look a some of the results (posterior distributions)
tmResult <- topicmodels::posterior(topicModel)
# format of the resulting object
attributes(tmResult)

# topics are probability distributions over the entire vocabulary
beta <- tmResult$terms
dim(beta)                # K distributions over nTerms(DTM) terms

nDocs(dtm.new)               

dtm.new$nrow # size of collection

# for every document we have a probability distribution of its contained topics

theta <- tmResult$topics
dim(theta)               # nDocs(DTM) distributions over K topics

rowSums(theta)[1:10]     # rows in theta sum to 1

terms(topicModel, 10)

# rerun after removing bad bigrams

# remove bad stop_bigrams from second round

bad_bigrams = c("can_also", 
                "wide_us", 
                "g_figur")

dtm_ngram3 = dtm_remove_terms(dtm = dtm.new, terms = bad_bigrams, remove_emptydocs = FALSE)

# check dtm for blank rows

raw.sum=apply(dtm_ngram3,1,FUN=sum) #sum by raw each raw of the table
length(raw.sum[raw.sum == 0])

rownames(as.data.frame(raw.sum[raw.sum == 0]))

# -------------------

# remove 0 rows from dtm

rowTotals <- apply(dtm_ngram3 , 1, sum) #Find the sum of words in each Document
dtm.new   <- dtm_ngram3[rowTotals> 0, ]           #remove all docs without words

# ------

## now that the dtm is finished and cleaned
## split it up and do coherence on datq subsets

# break into 10 folds

folds = 10
num_files = nrow( dtm.new )
size=round( nrow(dtm.new )/ folds )
starts = seq( 1, num_files, by=size )

i = starts[1]

size=round( nrow(dtm.new )/ folds ) + 1
set.seed(23322)
rand_rows = data.frame(
  row = sample( x = dtm.new$nrow, size = dtm.new$nrow, replace = FALSE),
  fold = rep( 1:folds, ceiling(num_files / folds) )[1:num_files])

# Look at coherence averaged across all folds

coherence_results = data.frame(matrix(nrow = 0, ncol = 0))

folds = 1:10

for (i in 1:length(folds)){
  
  fold = rand_rows$row[rand_rows$fold == i]
  dtm.train = dtm.new[-fold,]
  
  temp_coherence = ldatuning::FindTopicsNumber(
    dtm = dtm.train, topics = 2:20, 
    metrics = c("Griffiths2004", "CaoJuan2009", "Arun2010", "Deveaud2014"),
    method = "Gibbs",
    control = list(seed = 23322))
  
  coherence_results = bind_rows(coherence_results, temp_coherence)
  
}

# rescale metrics to same scale and direction

coherence_results_z = coherence_results

coherence_results_z$Griffiths2004 = 1 + ((rescale(coherence_results_z$Griffiths2004)) * - 1)

coherence_results_z$CaoJuan2009 = rescale(coherence_results_z$CaoJuan2009)

coherence_results_z$Arun2010 = rescale(coherence_results_z$Arun2010)

coherence_results_z$Deveaud2014 = rescale(coherence_results_z$Deveaud2014)


avg_coherence_measures = data.frame(
  Griffiths2004 = aggregate(x = coherence_results_z$Griffiths2004, list(coherence_results_z$topics), FUN=median),
  CaoJuan2009 = aggregate(x = coherence_results_z$CaoJuan2009, list(coherence_results_z$topics), FUN=median),
  Arun2010 = aggregate(x = coherence_results_z$Arun2010, list(coherence_results_z$topics), FUN=median),
  Deveaud2014 = aggregate(x = coherence_results_z$Deveaud2014, list(coherence_results_z$topics), FUN=median)
)

avg_coherence_measures = select(avg_coherence_measures, -c(Arun2010.Group.1, CaoJuan2009.Group.1, Deveaud2014.Group.1))

colnames(avg_coherence_measures)[1] = 'topics'

FindTopicsNumber_plot(avg_coherence_measures)

## need to find intersection of line pairs

avg_coherence_measures_long = avg_coherence_measures %>% pivot_longer(
  cols=c( 'Griffiths2004.x', 'CaoJuan2009.x', 'Arun2010.x', 'Deveaud2014.x'), 
  names_to='metric',
  values_to='coherence')

ggplot(data = avg_coherence_measures_long, aes(x = topics, y = coherence, fill = metric) ) + geom_line(aes(color = metric)) + scale_x_continuous(n.breaks=19)

# find interseciton of all lines
# add 1 to each to account for topics starting at 2

# maximize Griffiths2004 and minimize CaoJuan2009
gc = min(which(avg_coherence_measures$Griffiths2004.x < avg_coherence_measures$CaoJuan2009.x)) + 1
# minimize Arun2010 and minimize CaoJuan2009
ac = min(which(avg_coherence_measures$Arun2010.x < avg_coherence_measures$CaoJuan2009.x)) + 1
# minimize Arun2010 and minimize Deveaud2014
dc = min(which(avg_coherence_measures$Deveaud2014.x < avg_coherence_measures$CaoJuan2009.x)) + 1

optimal_coherence = round((gc + ac + dc) / 3)

burnin = 100
iter = 1000
keep = 50

results = data.frame(matrix(0, nrow = 0, ncol = 3))
colnames(results) <- c("fold", "k", "perplexity")
folds=1:10
topics=2:20
runs = expand.grid(folds = folds, topics = topics)

# Start the clock!
ptm <- proc.time()

for (i in 1:nrow(runs)){
  
  fold = rand_rows$row[rand_rows$fold == runs[i,1]]
  dtm.train = dtm.new[fold,]
  dtm.test = dtm.new[-fold,]
  
  fit = LDA(
    dtm.train, k = runs[i,2], method = "Gibbs", 
    control = list(
      burnin = burnin, iter = iter, keep = keep, seed = 23322))
  
  results[i,] <- c(
    runs[i,1], runs[i,2], perplexity(fit, newdata = dtm.test))
  
}

# Stop the clock
proc.time() - ptm

results_agg = aggregate(results$perplexity, list(results$k), FUN=median)

# rescale perplexity to 0 to 1

results_agg$x = rescale(results_agg$x)
colnames(results_agg)[2] = 'perplexity'
colnames(results_agg)[1] = 'topics'

optimal = results_agg$topics[min(which(abs(diff(results_agg$perplexity)) < .01))]

ggplot(results_agg, aes(x = topics, y = perplexity)) + geom_point() + geom_smooth() + geom_vline(xintercept = optimal_coherence, color = 'red') + geom_vline(xintercept = optimal, color = 'blue')

# number of topics

K <- 9

options(scipen = 999)

topicModel = LDA(x = dtm.new, k = K, method="Gibbs", control=list(
  iter = 500, verbose = 25, seed = 23322))

# have a look a some of the results (posterior distributions)
tmResult <- topicmodels::posterior(topicModel)
# format of the resulting object
attributes(tmResult)

# topics are probability distributions over the entire vocabulary
beta <- tmResult$terms
dim(beta)                # K distributions over nTerms(DTM) terms

nDocs(dtm.new)               

dtm.new$nrow # size of collection

# for every document we have a probability distribution of its contained topics

theta <- tmResult$topics
dim(theta)               # nDocs(DTM) distributions over K topics

rowSums(theta)[1:10]     # rows in theta sum to 1

terms(topicModel, 10)

# rerun after removing bad bigrams

bad_bigrams = c("al_b")

dtm_ngram4 = dtm_remove_terms(dtm = dtm.new, terms = bad_bigrams, remove_emptydocs = FALSE)

# check dtm for blank rows

raw.sum=apply(dtm_ngram4,1,FUN=sum) #sum by raw each raw of the table
length(raw.sum[raw.sum == 0])

rownames(as.data.frame(raw.sum[raw.sum == 0]))

# -------------------

# remove 0 rows from dtm

rowTotals <- apply(dtm_ngram4 , 1, sum) #Find the sum of words in each Document
dtm.new   <- dtm_ngram4[rowTotals> 0, ]           #remove all docs without words

# ------

## now that the dtm is finished and cleaned
## split it up and do coherence on datq subsets

# break into 10 folds

folds = 10
num_files = nrow( dtm.new )
size=round( nrow(dtm.new )/ folds )
starts = seq( 1, num_files, by=size )

i = starts[1]

size=round( nrow(dtm.new )/ folds ) + 1
set.seed(23322)
rand_rows = data.frame(
  row = sample( x = dtm.new$nrow, size = dtm.new$nrow, replace = FALSE),
  fold = rep( 1:folds, ceiling(num_files / folds) )[1:num_files])

# Look at coherence averaged across all folds

coherence_results = data.frame(matrix(nrow = 0, ncol = 0))

folds = 1:10

for (i in 1:length(folds)){
  
  fold = rand_rows$row[rand_rows$fold == i]
  dtm.train = dtm.new[-fold,]
  
  temp_coherence = ldatuning::FindTopicsNumber(
    dtm = dtm.train, topics = 2:20, 
    metrics = c("Griffiths2004", "CaoJuan2009", "Arun2010", "Deveaud2014"),
    method = "Gibbs",
    control = list(seed = 23322))
  
  coherence_results = bind_rows(coherence_results, temp_coherence)
  
}

# rescale metrics to same scale and direction

coherence_results_z = coherence_results

coherence_results_z$Griffiths2004 = 1 + ((rescale(coherence_results_z$Griffiths2004)) * - 1)

coherence_results_z$CaoJuan2009 = rescale(coherence_results_z$CaoJuan2009)

coherence_results_z$Arun2010 = rescale(coherence_results_z$Arun2010)

coherence_results_z$Deveaud2014 = rescale(coherence_results_z$Deveaud2014)

avg_coherence_measures = data.frame(
  Griffiths2004 = aggregate(x = coherence_results_z$Griffiths2004, list(coherence_results_z$topics), FUN=median),
  CaoJuan2009 = aggregate(x = coherence_results_z$CaoJuan2009, list(coherence_results_z$topics), FUN=median),
  Arun2010 = aggregate(x = coherence_results_z$Arun2010, list(coherence_results_z$topics), FUN=median),
  Deveaud2014 = aggregate(x = coherence_results_z$Deveaud2014, list(coherence_results_z$topics), FUN=median)
)

avg_coherence_measures = select(avg_coherence_measures, -c(Arun2010.Group.1, CaoJuan2009.Group.1, Deveaud2014.Group.1))

colnames(avg_coherence_measures)[1] = 'topics'

FindTopicsNumber_plot(avg_coherence_measures)

## need to find intersection of line pairs

avg_coherence_measures_long = avg_coherence_measures %>% pivot_longer(
  cols=c( 'Griffiths2004.x', 'CaoJuan2009.x', 'Arun2010.x', 'Deveaud2014.x'), 
  names_to='metric',
  values_to='coherence')

ggplot(data = avg_coherence_measures_long, aes(x = topics, y = coherence, fill = metric) ) + geom_line(aes(color = metric)) + scale_x_continuous(n.breaks=19)

# find intersection of all lines
# add 1 to each to account for topics starting at 2

# maximize Griffiths2004 and minimize CaoJuan2009
gc = min(which(avg_coherence_measures$Griffiths2004.x < avg_coherence_measures$CaoJuan2009.x)) + 1
# minimize Arun2010 and minimize CaoJuan2009
ac = min(which(avg_coherence_measures$Arun2010.x < avg_coherence_measures$CaoJuan2009.x)) + 1
# minimize Arun2010 and minimize Deveaud2014
dc = min(which(avg_coherence_measures$Deveaud2014.x < avg_coherence_measures$CaoJuan2009.x)) + 1

optimal_coherence = round((gc + ac + dc) / 3)

burnin = 100
iter = 1000
keep = 50

results = data.frame(matrix(0, nrow = 0, ncol = 3))
colnames(results) <- c("fold", "k", "perplexity")
folds=1:10
topics=2:20
runs = expand.grid(folds = folds, topics = topics)

# Start the clock!
ptm <- proc.time()

for (i in 1:nrow(runs)){
  
  fold = rand_rows$row[rand_rows$fold == runs[i,1]]
  dtm.train = dtm.new[fold,]
  dtm.test = dtm.new[-fold,]
  
  fit = LDA(
    dtm.train, k = runs[i,2], method = "Gibbs", 
    control = list(
      burnin = burnin, iter = iter, keep = keep, seed = 23322))
  
  results[i,] <- c(
    runs[i,1], runs[i,2], perplexity(fit, newdata = dtm.test))
  
}

# Stop the clock
proc.time() - ptm

results_agg = aggregate(results$perplexity, list(results$k), FUN=median)

# rescale perplexity to 0 to 1

results_agg$x = rescale(results_agg$x)
colnames(results_agg)[2] = 'perplexity'
colnames(results_agg)[1] = 'topics'

optimal = results_agg$topics[min(which(abs(diff(results_agg$perplexity)) < .01))]

ggplot(results_agg, aes(x = topics, y = perplexity)) + geom_point() + geom_smooth() + geom_vline(xintercept = optimal_coherence, color = 'red') + geom_vline(xintercept = optimal, color = 'blue')

# rerun final topic model

K <- 9

options(scipen = 999)

topicModel = LDA(x = dtm.new, k = K, method="Gibbs", control=list(
  iter = 500, verbose = 25, seed = 23322))


# rerun after removing bad bigrams

bad_bigrams = c("file_")

dtm_ngram5 = dtm_remove_terms(dtm = dtm.new, terms = bad_bigrams, remove_emptydocs = FALSE)

# check dtm for blank rows

raw.sum=apply(dtm_ngram5,1,FUN=sum) #sum by raw each raw of the table
length(raw.sum[raw.sum == 0])

rownames(as.data.frame(raw.sum[raw.sum == 0]))

# -------------------

# remove 0 rows from dtm

rowTotals <- apply(dtm_ngram5 , 1, sum) #Find the sum of words in each Document
dtm.new   <- dtm_ngram5[rowTotals> 0, ]           #remove all docs without words

# ------

## now that the dtm is finished and cleaned
## split it up and do coherence on datq subsets

# break into 10 folds

folds = 10
num_files = nrow( dtm.new )
size=round( nrow(dtm.new )/ folds )
starts = seq( 1, num_files, by=size )

i = starts[1]

size=round( nrow(dtm.new )/ folds ) + 1
set.seed(23322)
rand_rows = data.frame(
  row = sample( x = dtm.new$nrow, size = dtm.new$nrow, replace = FALSE),
  fold = rep( 1:folds, ceiling(num_files / folds) )[1:num_files])

# Look at coherence averaged across all folds

coherence_results = data.frame(matrix(nrow = 0, ncol = 0))

folds = 1:10

for (i in 1:length(folds)){
  
  fold = rand_rows$row[rand_rows$fold == i]
  dtm.train = dtm.new[-fold,]
  
  temp_coherence = ldatuning::FindTopicsNumber(
    dtm = dtm.train, topics = 2:20, 
    metrics = c("Griffiths2004", "CaoJuan2009", "Arun2010", "Deveaud2014"),
    method = "Gibbs",
    control = list(seed = 23322))
  
  coherence_results = bind_rows(coherence_results, temp_coherence)
  
}

# rescale metrics to same scale and direction

coherence_results_z = coherence_results

coherence_results_z$Griffiths2004 = 1 + ((rescale(coherence_results_z$Griffiths2004)) * - 1)

coherence_results_z$CaoJuan2009 = rescale(coherence_results_z$CaoJuan2009)

coherence_results_z$Arun2010 = rescale(coherence_results_z$Arun2010)

coherence_results_z$Deveaud2014 = rescale(coherence_results_z$Deveaud2014)

avg_coherence_measures = data.frame(
  Griffiths2004 = aggregate(x = coherence_results_z$Griffiths2004, list(coherence_results_z$topics), FUN=median),
  CaoJuan2009 = aggregate(x = coherence_results_z$CaoJuan2009, list(coherence_results_z$topics), FUN=median),
  Arun2010 = aggregate(x = coherence_results_z$Arun2010, list(coherence_results_z$topics), FUN=median),
  Deveaud2014 = aggregate(x = coherence_results_z$Deveaud2014, list(coherence_results_z$topics), FUN=median)
)

avg_coherence_measures = select(avg_coherence_measures, -c(Arun2010.Group.1, CaoJuan2009.Group.1, Deveaud2014.Group.1))

colnames(avg_coherence_measures)[1] = 'topics'

FindTopicsNumber_plot(avg_coherence_measures)

## need to find intersection of line pairs

avg_coherence_measures_long = avg_coherence_measures %>% pivot_longer(
  cols=c( 'Griffiths2004.x', 'CaoJuan2009.x', 'Arun2010.x', 'Deveaud2014.x'), 
  names_to='metric',
  values_to='coherence')

ggplot(data = avg_coherence_measures_long, aes(x = topics, y = coherence, fill = metric) ) + geom_line(aes(color = metric)) + scale_x_continuous(n.breaks=19)

# find interseciton of all lines
# add 1 to each to account for topics starting at 2

# maximize Griffiths2004 and minimize CaoJuan2009
gc = min(which(avg_coherence_measures$Griffiths2004.x < avg_coherence_measures$CaoJuan2009.x)) + 1
# minimize Arun2010 and minimize CaoJuan2009
ac = min(which(avg_coherence_measures$Arun2010.x < avg_coherence_measures$CaoJuan2009.x)) + 1
# minimize Arun2010 and minimize Deveaud2014
dc = min(which(avg_coherence_measures$Deveaud2014.x < avg_coherence_measures$CaoJuan2009.x)) + 1

optimal_coherence = round((gc + ac + dc) / 3)

burnin = 100
iter = 1000
keep = 50

results = data.frame(matrix(0, nrow = 0, ncol = 3))
colnames(results) <- c("fold", "k", "perplexity")
folds=1:10
topics=2:20
runs = expand.grid(folds = folds, topics = topics)

# Start the clock!
ptm <- proc.time()

for (i in 1:nrow(runs)){
  
  fold = rand_rows$row[rand_rows$fold == runs[i,1]]
  dtm.train = dtm.new[fold,]
  dtm.test = dtm.new[-fold,]
  
  fit = LDA(
    dtm.train, k = runs[i,2], method = "Gibbs", 
    control = list(
      burnin = burnin, iter = iter, keep = keep, seed = 23322))
  
  results[i,] <- c(
    runs[i,1], runs[i,2], perplexity(fit, newdata = dtm.test))
  
}

# Stop the clock
proc.time() - ptm

results_agg = aggregate(results$perplexity, list(results$k), FUN=median)

# rescale perplexity to 0 to 1

results_agg$x = rescale(results_agg$x)
colnames(results_agg)[2] = 'perplexity'
colnames(results_agg)[1] = 'topics'


# number of topics with lowest perplexity
# should rescale perplexity to have .01 or .05 cuttoff

optimal = results_agg$topics[min(which(abs(diff(results_agg$perplexity)) < .01))]

ggplot(results_agg, aes(x = topics, y = perplexity)) + geom_point() + geom_smooth() + geom_vline(xintercept = optimal_coherence, color = 'red') + geom_vline(xintercept = optimal, color = 'blue')

# rerun final topic model

# number of topics

K <- 9

options(scipen = 999)

topicModel = LDA(x = dtm.new, k = K, method="Gibbs", control=list(
  iter = 500, verbose = 25, seed = 23322))


setwd('/Users/benallen/Downloads/drive-download-20230105T163826Z-001/')

# find top terms

topics <- tidy(topicModel, matrix = "beta")
topics


top_terms <- topics %>%
  group_by(topic) %>%
  slice_max(beta, n = 5) %>% 
  ungroup() %>%
  arrange(topic, -beta)

top_terms %>%
  mutate(term = reorder_within(term, beta, topic)) %>%
  ggplot(aes(beta, term, fill = factor(topic))) +
  geom_col(show.legend = FALSE) +
  facet_wrap(~ topic, scales = "free") +
  scale_y_reordered()


topic_documents <- tidy(topicModel, matrix = "gamma")
topic_documents

for (i in 1:9){
  topic = filter(topic_documents, topic == i)
  topic_files = topic[order(topic$gamma, decreasing = TRUE),][1:10,1]
  topic_files = topic_files$document
  topic_texts = readtext(topic_files, docvarsfrom = "filepaths", dvsep = "/")
  write.table(x = topic_texts$text,file = paste("topic_",i,"_texts.txt", sep = ""))
}


i=1
topic = filter(topic_documents, topic == i)
topic[order(topic$gamma, decreasing = TRUE),][1:10,1]


i=1
topic = filter(topic_documents, topic == i)
topic_files = topic[order(topic$gamma, decreasing = TRUE),][1:10,1]
topic_files = topic_files$document
topic_texts = readtext(topic_files, docvarsfrom = "filepaths", dvsep = "/")
topic_texts$doc_id[order(topic_texts$doc_id)]

## table of topic number and top terms, redundant with intertopic map
# will put the maps in appendix and table in paper

top_terms = topics %>%
  group_by(topic) %>%
  slice_max(beta, n = 5) %>% 
  ungroup() %>%
  arrange(topic, -beta)

write.table(
  data.frame(
    topic_1 = top_terms$term[top_terms$topic == 1][1:5],
    topic_2 = top_terms$term[top_terms$topic == 2][1:5],
    topic_3 = top_terms$term[top_terms$topic == 3][1:5],
    topic_4 = top_terms$term[top_terms$topic == 4][1:5],
    topic_5 = top_terms$term[top_terms$topic == 5][1:5],
    topic_6 = top_terms$term[top_terms$topic == 6][1:5],
    topic_7 = top_terms$term[top_terms$topic == 7][1:5],
    topic_8 = top_terms$term[top_terms$topic == 8][1:5],
    topic_9 = top_terms$term[top_terms$topic == 9][1:5]
  ), 
  file = "model_top_terms_01302023.txt", 
  sep = ",", 
  quote = FALSE, 
  row.names = TRUE)

library(beepr)
beepr::beep(sound = 2)
